# Supplementary material for: Screening of key biomarkers and immune infiltration in Pulmonary Arterial Hypertension via integrated bioinformatics analysis
Source: Bioengineered. 2021 Jul 7;12(1):2576–91. doi: 10.1080/21655979.2021.1936816 (PMC8806790; doi:10.1080/21655979.2021.1936816)
Supplement: Supplemental Material [file KBIE_A_1936816_SM8430.zip]

Archive with 5 entries (4 files):
- supplementary/
- supplementary/Figure S1.tiff
- supplementary/Table S1.xlsx
- supplementary/Table S2.xlsx
- supplementary/Table S3.xlsx
