# Supplementary material for: Screening of key biomarkers and immune infiltration in Pulmonary Arterial Hypertension via integrated bioinformatics analysis
Source: Bioengineered. 2021 Jul 7;12(1):2576–91. doi: 10.1080/21655979.2021.1936816 (PMC8806790; doi:10.1080/21655979.2021.1936816)
Supplement: Supplemental Material [file KBIE_A_1936816_SM8430.zip › supplementary/Table S1.xlsx]

## Sheet: Sheet1
Category	Term	Count	%	PValue	Genes	List Total	Pop Hits	Pop Total	Fold Enrichment	Bonferroni	Benjamini	FDR
GOTERM_BP_DIRECT	GO:0030593~neutrophil chemotaxis	10	5.46448	1.93711e-08	EDN1, CSF3R, CCL5, PDE4D, CXCR2, SAA1, S100A12, PPBP, S100A9, S100A8	170	66	16792	14.9661	2.6538e-05	2.65383e-05	2.61703e-05
GOTERM_BP_DIRECT	GO:0006954~inflammatory response	19	10.3825	5.34061e-08	GBP5, SERPINA3, CXCL9, CCL21, CD5L, PPBP, BMP6, C5, CXCR1, CCL5, KIT, CXCR2, PROK2, S100A12, TLR8, CD14, ITGB6, S100A9, S100A8	170	379	16792	4.95185	7.31637e-05	3.65832e-05	3.60758e-05
GOTERM_BP_DIRECT	GO:0048661~positive regulation of smooth muscle cell proliferation	8	4.37158	2.27726e-06	EDN1, CCL5, PDGFD, ITGA2, CDH13, HMOX1, IGF1, FGFR2	170	60	16792	13.1702	0.00311498	0.00103995	0.00102552
GOTERM_BP_DIRECT	GO:0060326~cell chemotaxis	8	4.37158	3.93545e-06	C5, CXCL9, VCAM1, CCL21, CCL5, KIT, AGTR1, SAA2	170	65	16792	12.1571	0.00537707	0.00134789	0.0013292
GOTERM_BP_DIRECT	GO:0050729~positive regulation of inflammatory response	8	4.37158	8.60949e-06	FABP4, CCL5, ITGA2, AGTR1, S100A12, PLA2G7, S100A9, S100A8	170	73	16792	10.8248	0.0117258	0.002359	0.00232628
GOTERM_BP_DIRECT	GO:0006198~cAMP catabolic process	5	2.73224	1.23949e-05	PDE1A, PDE4D, PDE3A, PDE7B, PDE8B	170	15	16792	32.9255	0.0168377	0.00283016	0.00279091
GOTERM_BP_DIRECT	GO:0007267~cell-cell signaling	12	6.55738	5.36622e-05	EDN1, CXCL9, SFRP2, CCL21, CCL5, LILRB2, INHBA, ADRA1A, AREG, S100A9, PHEX, FGFR2	170	254	16792	4.6666	0.0708816	0.0105025	0.0103568
GOTERM_BP_DIRECT	GO:0048333~mesodermal cell differentiation	4	2.18579	0.000155721	ITGA2, ITGB3, INHBA, FGFR2	170	11	16792	35.9187	0.19213	0.0266672	0.0262974
GOTERM_BP_DIRECT	GO:0006935~chemotaxis	8	4.37158	0.000234411	C5, CXCL9, CXCR1, CCL5, CXCR2, ENPP2, PROK2, RNASE2	170	122	16792	6.47715	0.274708	0.0356826	0.0351877
GOTERM_BP_DIRECT	GO:0006955~immune response	14	7.65027	0.000343246	VIPR1, CXCL9, CCL21, IL1R2, AQP9, PPBP, LILRB2, GEM, BMP6, CHIT1, RGS1, CCL5, ENPP2, IGHA1	170	421	16792	3.28473	0.375203	0.0470247	0.0463726
GOTERM_BP_DIRECT	GO:0007165~signal transduction	25	13.6612	0.000600726	CXCL9, CSF3R, PDE1A, LILRA2, IQGAP2, RASGRP1, ADRA1A, CHL1, RGS1, WIF1, CXCR2, HIVEP2, PDE8B, ANGPT2, TXNRD1, PDE4D, ABCC9, IGF1, LILRB2, GEM, KIT, CD69, PDE7B, PLCB1, S100A9	170	1161	16792	2.12697	0.560994	0.0700825	0.0691105
GOTERM_BP_DIRECT	GO:0002407~dendritic cell chemotaxis	4	2.18579	0.000613861	CXCR1, CCL21, CCL5, CXCR2	170	17	16792	23.2415	0.568828	0.0700825	0.0691105
GOTERM_BP_DIRECT	GO:0070098~chemokine-mediated signaling pathway	6	3.27869	0.000741354	CXCL9, CXCR1, CCL21, CCL5, CXCR2, PPBP	170	71	16792	8.34731	0.637971	0.0725775	0.071571
GOTERM_BP_DIRECT	GO:0007155~cell adhesion	14	7.65027	0.000771632	EPHA4, POSTN, CSF3R, ITGAM, VCAM1, ITGB3, ITGA2, THY1, OLFM4, FAP, CHL1, CDH13, ITGB6, EPHA3	170	459	16792	3.01279	0.652692	0.0725775	0.071571
GOTERM_BP_DIRECT	GO:0071356~cellular response to tumor necrosis factor	7	3.82514	0.000859053	EDN1, POSTN, VCAM1, FABP4, CCL21, CCL5, LCN2	170	110	16792	6.28578	0.691924	0.0725775	0.071571
GOTERM_BP_DIRECT	GO:0015701~bicarbonate transport	5	2.73224	0.000982097	SLC4A7, CA1, CA2, CA4, HBB	170	44	16792	11.2246	0.739756	0.0725775	0.071571
GOTERM_BP_DIRECT	GO:0006879~cellular iron ion homeostasis	5	2.73224	0.000982097	ALAS2, LCN2, HMOX1, BMP6, ABCG2	170	44	16792	11.2246	0.739756	0.0725775	0.071571
GOTERM_BP_DIRECT	GO:0014911~positive regulation of smooth muscle cell migration	4	2.18579	0.00100655	POSTN, CCL5, ITGA2, IGF1	170	20	16792	19.7553	0.748338	0.0725775	0.071571
GOTERM_BP_DIRECT	GO:0019229~regulation of vasoconstriction	4	2.18579	0.00100655	ACE2, EDN1, AGTR1, ADRA1A	170	20	16792	19.7553	0.748338	0.0725775	0.071571
GOTERM_BP_DIRECT	GO:0045987~positive regulation of smooth muscle contraction	4	2.18579	0.00116567	EDN1, ITGA2, PROK2, ADRA1A	170	21	16792	18.8146	0.797678	0.0798482	0.0787409
GOTERM_BP_DIRECT	GO:0007166~cell surface receptor signaling pathway	10	5.46448	0.00185602	EDN1, C5, VIPR1, CXCR1, CXCR2, GFRA1, LILRB2, CD14, INHBA, GEM	170	274	16792	3.60498	0.921535	0.121083	0.119404
GOTERM_BP_DIRECT	GO:0001816~cytokine production	4	2.18579	0.00195721	FABP4, S100A9, RASGRP1, S100A8	170	25	16792	15.8042	0.931711	0.121881	0.12019
GOTERM_BP_DIRECT	GO:0007160~cell-matrix adhesion	6	3.27869	0.00214751	ECM2, VCAM1, ITGA2, ITGB3, ITGB6, FREM1	170	90	16792	6.5851	0.947411	0.127917	0.126143
GOTERM_BP_DIRECT	GO:0043406~positive regulation of MAP kinase activity	5	2.73224	0.00292979	EDN1, PDGFD, KIT, S100A12, RASGRP1	170	59	16792	8.37089	0.982042	0.167242	0.164923
GOTERM_BP_DIRECT	GO:0006968~cellular defense response	5	2.73224	0.00350838	CXCL9, CD5L, CXCR2, MNDA, LILRB2	170	62	16792	7.96584	0.991892	0.192259	0.189593
GOTERM_BP_DIRECT	GO:0030198~extracellular matrix organization	8	4.37158	0.00374809	POSTN, ECM2, ITGAM, VCAM1, CCDC80, ITGA2, ITGB3, ITGB6	170	196	16792	4.03169	0.994169	0.197496	0.194757
GOTERM_BP_DIRECT	GO:0002523~leukocyte migration involved in inflammatory response	3	1.63934	0.00521745	PPBP, S100A9, S100A8	170	11	16792	26.939	0.999228	0.264737	0.261066
GOTERM_BP_DIRECT	GO:0030177~positive regulation of Wnt signaling pathway	4	2.18579	0.00560397	MACF1, RSPO3, SULF1, FGFR2	170	36	16792	10.9752	0.999547	0.274194	0.270391
GOTERM_BP_DIRECT	GO:0008284~positive regulation of cell proliferation	12	6.55738	0.0076287	EDN1, VIPR1, ESM1, SFRP2, PDGFD, KIT, CXCR2, PROK2, IGF1, AREG, FGFR2, TBX3	170	466	16792	2.5436	0.999972	0.360391	0.355392
GOTERM_BP_DIRECT	GO:0046718~viral entry into host cell	5	2.73224	0.00865409	ACE2, CR1, ITGA2, ITGB3, ITGB6	170	80	16792	6.17353	0.999993	0.395203	0.389722
GOTERM_BP_DIRECT	GO:0033627~cell adhesion mediated by integrin	3	1.63934	0.00970117	ITGA2, ITGB3, ITGB6	170	15	16792	19.7553	0.999998	0.428729	0.422783
GOTERM_BP_DIRECT	GO:0030335~positive regulation of cell migration	7	3.82514	0.0108638	EDN1, SEMA3D, CCL5, PDGFD, KIT, CDH13, IGF1	170	184	16792	3.7578	1	0.443365	0.437216
GOTERM_BP_DIRECT	GO:0007596~blood coagulation	7	3.82514	0.0108638	CPB2, PDGFD, ITGA2, ITGB3, TFPI2, HBB, HBD	170	184	16792	3.7578	1	0.443365	0.437216
GOTERM_BP_DIRECT	GO:0001822~kidney development	5	2.73224	0.0110948	MME, CA2, AGTR1, SULF1, BMP6	170	86	16792	5.74282	1	0.443365	0.437216
GOTERM_BP_DIRECT	GO:0007204~positive regulation of cytosolic calcium ion concentration	6	3.27869	0.0114769	EDN1, CXCR2, SAA1, AGTR1, PROK2, ADRA1A	170	134	16792	4.42283	1	0.443365	0.437216
GOTERM_BP_DIRECT	GO:0051781~positive regulation of cell division	4	2.18579	0.0117433	MACC1, PDGFD, PPBP, FGFR2	170	47	16792	8.40651	1	0.443365	0.437216
GOTERM_BP_DIRECT	GO:0042493~response to drug	9	4.91803	0.0119741	CPB2, SFRP2, ABCB1, ITGA2, PDE3A, LCN2, INHBA, ADRA1A, ABCG2	170	304	16792	2.9243	1	0.443365	0.437216
GOTERM_BP_DIRECT	GO:0071560~cellular response to transforming growth factor beta stimulus	4	2.18579	0.0131501	EDN1, POSTN, PDGFD, PDE3A	170	49	16792	8.06339	1	0.474096	0.467521
GOTERM_BP_DIRECT	GO:0045089~positive regulation of innate immune response	3	1.63934	0.0138597	GBP5, CCL5, TLR8	170	18	16792	16.4627	1	0.486868	0.480116
GOTERM_BP_DIRECT	GO:0019233~sensory perception of pain	4	2.18579	0.0154332	EDN1, DLG2, MME, PROK2	170	52	16792	7.59819	1	0.528587	0.521256
GOTERM_BP_DIRECT	GO:0007186~G-protein coupled receptor signaling pathway	17	9.28962	0.0192655	VIPR1, EDN1, CXCL9, CCL21, PPBP, ADRA1A, AREG, PREX2, SFRP4, C5, SFRP2, CXCR1, RGS1, CCL5, ENPP2, AGTR1, PROK2	170	899	16792	1.86785	1	0.590991	0.582794
GOTERM_BP_DIRECT	GO:0018108~peptidyl-tyrosine phosphorylation	6	3.27869	0.0193391	EPHA4, WEE1, KIT, FGFR2, EPHA3, TTN	170	153	16792	3.87359	1	0.590991	0.582794
GOTERM_BP_DIRECT	GO:0071346~cellular response to interferon-gamma	4	2.18579	0.0197046	GBP5, EDN1, CCL21, CCL5	170	57	16792	6.93168	1	0.590991	0.582794
GOTERM_BP_DIRECT	GO:0070488~neutrophil aggregation	2	1.0929	0.0200279	S100A9, S100A8	170	2	16792	98.7765	1	0.590991	0.582794
GOTERM_BP_DIRECT	GO:0097156~fasciculation of motor neuron axon	2	1.0929	0.0200279	EPHA4, EPHA3	170	2	16792	98.7765	1	0.590991	0.582794
GOTERM_BP_DIRECT	GO:0038112~interleukin-8-mediated signaling pathway	2	1.0929	0.0200279	CXCR1, CXCR2	170	2	16792	98.7765	1	0.590991	0.582794
GOTERM_BP_DIRECT	GO:0002576~platelet degranulation	5	2.73224	0.0202749	SERPINA3, ITGB3, PPBP, IGF1, TTN	170	103	16792	4.79497	1	0.590991	0.582794
GOTERM_BP_DIRECT	GO:0050679~positive regulation of epithelial cell proliferation	4	2.18579	0.0225492	CCL5, IGF1, FGFR2, BMP6	170	60	16792	6.5851	1	0.617643	0.609077
GOTERM_BP_DIRECT	GO:0000187~activation of MAPK activity	5	2.73224	0.0229526	C5, KIT, SAA1, PROK2, IGF1	170	107	16792	4.61572	1	0.617643	0.609077
GOTERM_BP_DIRECT	GO:0032496~response to lipopolysaccharide	6	3.27869	0.0252897	EDN1, CXCL9, VCAM1, PPBP, S100A8, IDO1	170	164	16792	3.61377	1	0.617643	0.609077
GOTERM_BP_DIRECT	GO:0001525~angiogenesis	7	3.82514	0.025476	ESM1, ANGPT2, FAP, PROK2, HMOX1, THY1, FGFR2	170	223	16792	3.10061	1	0.617643	0.609077
GOTERM_BP_DIRECT	GO:0050727~regulation of inflammatory response	4	2.18579	0.0256055	ACE2, FABP4, AGTR1, NR1D2	170	63	16792	6.27152	1	0.617643	0.609077
GOTERM_BP_DIRECT	GO:0007159~leukocyte cell-cell adhesion	3	1.63934	0.0259578	NT5E, VCAM1, CCL5	170	25	16792	11.8532	1	0.617643	0.609077
GOTERM_BP_DIRECT	GO:0002040~sprouting angiogenesis	3	1.63934	0.0259578	ESM1, CDH13, RSPO3	170	25	16792	11.8532	1	0.617643	0.609077
GOTERM_BP_DIRECT	GO:0014068~positive regulation of phosphatidylinositol 3-kinase signaling	4	2.18579	0.0277605	CCL5, PDGFD, KIT, IGF1	170	65	16792	6.07855	1	0.617643	0.609077
GOTERM_BP_DIRECT	GO:0043087~regulation of GTPase activity	4	2.18579	0.0277605	FGD4, EPHA4, IQGAP2, EPHA3	170	65	16792	6.07855	1	0.617643	0.609077
GOTERM_BP_DIRECT	GO:0043547~positive regulation of GTPase activity	12	6.55738	0.0278956	PREX2, FGD4, RGS5, RGS1, CCL5, PSD3, KIT, GFRA1, THY1, PLCB1, RASGRP1, FGFR2	170	565	16792	2.09791	1	0.617643	0.609077
GOTERM_BP_DIRECT	GO:0045766~positive regulation of angiogenesis	5	2.73224	0.0289281	C5, SFRP2, ANGPT2, CXCR2, HMOX1	170	115	16792	4.29463	1	0.617643	0.609077
GOTERM_BP_DIRECT	GO:0032602~chemokine production	2	1.0929	0.0298919	S100A9, S100A8	170	3	16792	65.851	1	0.617643	0.609077
GOTERM_BP_DIRECT	GO:0097155~fasciculation of sensory neuron axon	2	1.0929	0.0298919	EPHA4, EPHA3	170	3	16792	65.851	1	0.617643	0.609077
GOTERM_BP_DIRECT	GO:0030185~nitric oxide transport	2	1.0929	0.0298919	EDN1, HBB	170	3	16792	65.851	1	0.617643	0.609077
GOTERM_BP_DIRECT	GO:0010560~positive regulation of glycoprotein biosynthetic process	2	1.0929	0.0298919	CCL21, IGF1	170	3	16792	65.851	1	0.617643	0.609077
GOTERM_BP_DIRECT	GO:0050832~defense response to fungus	3	1.63934	0.0299768	S100A12, S100A9, S100A8	170	27	16792	10.9752	1	0.617643	0.609077
GOTERM_BP_DIRECT	GO:0014065~phosphatidylinositol 3-kinase signaling	3	1.63934	0.0299768	PREX2, EDN1, IGF1	170	27	16792	10.9752	1	0.617643	0.609077
GOTERM_BP_DIRECT	GO:0006952~defense response	4	2.18579	0.0300093	CXCL9, CSF3R, INHBA, LILRA2	170	67	16792	5.8971	1	0.617643	0.609077
GOTERM_BP_DIRECT	GO:0045087~innate immune response	10	5.46448	0.0301789	BPIFA1, CR1, SAA1, LCN2, S100A12, TLR8, CD14, IGHA1, S100A9, S100A8	170	430	16792	2.29713	1	0.617643	0.609077
GOTERM_BP_DIRECT	GO:0001666~response to hypoxia	6	3.27869	0.0302059	ALAS2, POSTN, VCAM1, ANGPT2, ITGA2, HMOX1	170	172	16792	3.44569	1	0.617643	0.609077
GOTERM_BP_DIRECT	GO:0070374~positive regulation of ERK1 and ERK2 cascade	6	3.27869	0.0320543	CCL21, CCL5, PDGFD, ADRA1A, RASGRP1, FGFR2	170	175	16792	3.38662	1	0.645801	0.636844
GOTERM_BP_DIRECT	GO:0071347~cellular response to interleukin-1	4	2.18579	0.0347862	EDN1, CCL21, CCL5, LCN2	170	71	16792	5.56487	1	0.690683	0.681104
GOTERM_BP_DIRECT	GO:0030449~regulation of complement activation	3	1.63934	0.0364319	C5, CR1, CFH	170	30	16792	9.87765	1	0.702981	0.693232
GOTERM_BP_DIRECT	GO:0006730~one-carbon metabolic process	3	1.63934	0.0364319	CA1, CA2, CA4	170	30	16792	9.87765	1	0.702981	0.693232
GOTERM_BP_DIRECT	GO:0045765~regulation of angiogenesis	3	1.63934	0.038692	ENPP2, PROK2, HMOX1	170	31	16792	9.55901	1	0.714871	0.704957
GOTERM_BP_DIRECT	GO:0030032~lamellipodium assembly	3	1.63934	0.038692	FGD4, KIT, CDH13	170	31	16792	9.55901	1	0.714871	0.704957
GOTERM_BP_DIRECT	GO:0002793~positive regulation of peptide secretion	2	1.0929	0.0396571	S100A9, S100A8	170	4	16792	49.3882	1	0.714871	0.704957
GOTERM_BP_DIRECT	GO:0032119~sequestering of zinc ion	2	1.0929	0.0396571	S100A9, S100A8	170	4	16792	49.3882	1	0.714871	0.704957
GOTERM_BP_DIRECT	GO:0002666~positive regulation of T cell tolerance induction	2	1.0929	0.0396571	LILRB2, IDO1	170	4	16792	49.3882	1	0.714871	0.704957
GOTERM_BP_DIRECT	GO:0006898~receptor-mediated endocytosis	6	3.27869	0.0403201	CD5L, ENPP2, SAA1, HBB, CD14, IGHA1	170	186	16792	3.18634	1	0.717384	0.707435
GOTERM_BP_DIRECT	GO:0016055~Wnt signaling pathway	6	3.27869	0.0408819	MACF1, SFRP2, WIF1, RSPO3, SOSTDC1, NKD1	170	187	16792	3.1693	1	0.718055	0.708096
GOTERM_BP_DIRECT	GO:0019221~cytokine-mediated signaling pathway	5	2.73224	0.043418	CSF3R, IL1R2, KIT, IL13RA2, ASPN	170	131	16792	3.77009	1	0.752946	0.742504
GOTERM_BP_DIRECT	GO:0030282~bone mineralization	3	1.63934	0.0457798	PHEX, FGFR2, ASPN	170	34	16792	8.71557	1	0.783162	0.772301
GOTERM_BP_DIRECT	GO:0050918~positive chemotaxis	3	1.63934	0.0482407	CCL5, SAA1, SAA2	170	35	16792	8.46655	1	0.783162	0.772301
GOTERM_BP_DIRECT	GO:0043410~positive regulation of MAPK cascade	4	2.18579	0.0483301	KIT, IGF1, ADRA1A, FGFR2	170	81	16792	4.87785	1	0.783162	0.772301
GOTERM_BP_DIRECT	GO:0042541~hemoglobin biosynthetic process	2	1.0929	0.0493246	ALAS2, INHBA	170	5	16792	39.5106	1	0.783162	0.772301
GOTERM_BP_DIRECT	GO:0035860~glial cell-derived neurotrophic factor receptor signaling pathway	2	1.0929	0.0493246	GFRA1, SULF1	170	5	16792	39.5106	1	0.783162	0.772301
GOTERM_BP_DIRECT	GO:0031346~positive regulation of cell projection organization	2	1.0929	0.0493246	ITGA2, LCN2	170	5	16792	39.5106	1	0.783162	0.772301
GOTERM_BP_DIRECT	GO:0034392~negative regulation of smooth muscle cell apoptotic process	2	1.0929	0.0493246	EDN1, IGF1	170	5	16792	39.5106	1	0.783162	0.772301
GOTERM_BP_DIRECT	GO:0001501~skeletal system development	5	2.73224	0.0497336	POSTN, IGF1, PHEX, TBX3, BMP6	170	137	16792	3.60498	1	0.783162	0.772301
Category	Term	Count	%	PValue	Genes	List Total	Pop Hits	Pop Total	Fold Enrichment	Bonferroni	Benjamini	FDR
GOTERM_CC_DIRECT	GO:0005615~extracellular space	47	25.6831	1.5422e-14	SERPINA3, CPB2, CXCL9, ITGAM, ECM2, CFH, SEMA3D, CD5L, LRRC17, AREG, C5, BPIFA1, CA2, CCL5, PDGFD, ENPP2, SOSTDC1, HMOX1, CD14, IL13RA2, IGHA1, POSTN, EDN1, ANGPT2, VCAM1, CCL21, IGF1, PPBP, LILRB2, OLFM4, MMP8, SULF1, BMP6, CHIT1, ACE2, SFRP4, BPIFB1, SFRP2, FAP, KIT, OGN, SAA1, LCN2, SAA2, CDH13, S100A9, S100A8	176	1347	18224	3.61294	2.87037e-12	2.86849e-12	2.72969e-12
GOTERM_CC_DIRECT	GO:0005576~extracellular region	48	26.2295	2.30517e-12	SERPINA3, FCN3, CXCL9, CSF3R, CFH, CD5L, HBB, LILRA2, PLA2G7, LTBP1, TTN, ESM1, C5, BPIFA1, GLT1D1, WIF1, CCL5, PDGFD, PROK2, RSPO3, S100A12, CD14, IL13RA2, IGHA1, PAMR1, EDN1, ANGPT2, CCL21, IL1R2, IGF1, PPBP, INHBA, RNASE2, MMP8, BMP6, CHIT1, GZMK, ACE2, SFRP4, BPIFB1, SFRP2, OGN, SAA1, LCN2, S100A9, S100A8, FGFR2, EPHA3	176	1610	18224	3.08707	4.28759e-10	2.14381e-10	2.04008e-10
GOTERM_CC_DIRECT	GO:0009986~cell surface	19	10.3825	4.96811e-06	EPHA4, CR1, ITGAM, VCAM1, ABCB1, KRT4, ITGB3, ITGA2, LILRB2, IQGAP2, SULF1, AREG, ACE2, SFRP4, NT5E, FAP, CA4, CXCR2, FGFR2	176	542	18224	3.62982	0.000923645	0.000308023	0.000293119
GOTERM_CC_DIRECT	GO:0070062~extracellular exosome	48	26.2295	6.73387e-05	SERPINA3, CPB2, ITGAM, ABCB1, CFH, ITGB3, CD5L, HBB, THY1, IQGAP2, TTN, SLC9A3R2, C5, NT5E, CA1, CHL1, CA2, PDGFD, CA4, HMCN1, CD14, ITGB6, IGHA1, NQO1, MGAM, CR1, VCAM1, MME, TXNRD1, LRRN4, GFRA1, OLFM4, RNASE2, ACE2, BPIFB1, FABP4, QPCT, OGN, SAA1, LCN2, PI15, SAA2, CDH13, MNDA, PLCB1, S100A9, MXRA5, S100A8	176	2811	18224	1.76812	0.0124473	0.00313125	0.00297974
GOTERM_CC_DIRECT	GO:0031012~extracellular matrix	11	6.01093	0.000597435	POSTN, SFRP2, TSHZ2, OGN, TFPI2, HMCN1, MMP8, LTBP1, S100A9, FGFR2, ASPN	176	296	18224	3.84797	0.105201	0.0222246	0.0211492
GOTERM_CC_DIRECT	GO:0005886~plasma membrane	59	32.2404	0.000877162	VIPR1, CSF3R, ITGAM, ITGB3, AQP9, ADRA1A, PHEX, PREX2, RGS5, CHL1, RGS1, CA2, CA4, ENPP2, ITGB6, EPHA4, CR1, MME, IL1R2, ITGA2, ABCC9, GFRA1, OLFM4, ETV5, ACE2, SLCO4A1, MALL, SLCO2A1, KIT, AGTR1, PKP2, CDH13, S100A9, S100A8, EPHA3, ABCG2, MACF1, ABCB1, THY1, RASGRP1, NKD1, SLC9A3R2, NT5E, CXCR1, CXCR2, S100A12, HMOX1, CD14, MGAM, ANGPT2, VCAM1, IGF1, LILRB2, SULF1, SLC4A7, DLG2, FAP, VNN2, FGFR2	176	4121	18224	1.48245	0.150599	0.027192	0.0258763
GOTERM_CC_DIRECT	GO:0009897~external side of plasma membrane	9	4.91803	0.00106849	CXCL9, VCAM1, ITGA2, KIT, CDH13, CD69, ITGB6, THY1, IGHA1	176	213	18224	4.37516	0.180324	0.0283914	0.0270176
GOTERM_CC_DIRECT	GO:0008305~integrin complex	4	2.18579	0.00214891	ITGAM, ITGA2, ITGB3, ITGB6	176	27	18224	15.3401	0.329766	0.0499622	0.0475447
GOTERM_CC_DIRECT	GO:0005623~cell	6	3.27869	0.00278432	CPB2, CCL21, TXNRD1, CXCR2, LCN2, PROK2	176	100	18224	6.21273	0.40465	0.0575426	0.0547583
GOTERM_CC_DIRECT	GO:0072562~blood microparticle	7	3.82514	0.00351819	SERPINA3, FCN3, CFH, CD5L, HBB, HBD, IGHA1	176	152	18224	4.76854	0.480836	0.0654382	0.0622719
GOTERM_CC_DIRECT	GO:0005578~proteinaceous extracellular matrix	9	4.91803	0.00442752	POSTN, ECM2, CCL21, CHL1, OGN, TFPI2, MMP8, LTBP1, ASPN	176	268	18224	3.47727	0.561917	0.0748654	0.0712428
GOTERM_CC_DIRECT	GO:0045178~basal part of cell	3	1.63934	0.00667115	EDN1, FAP, ITGA2	176	13	18224	23.8951	0.712057	0.103403	0.0983995
GOTERM_CC_DIRECT	GO:0005887~integral component of plasma membrane	23	12.5683	0.0169454	EPHA4, VIPR1, CSF3R, CR1, MME, ITGB3, AQP9, LRRN4, LILRB2, THY1, LRRC32, ADRA1A, PHEX, DCLK1, SLC4A7, SLCO4A1, SLCO2A1, CXCR2, ENPP2, AGTR1, CD69, FGFR2, EPHA3	176	1415	18224	1.68307	0.958367	0.226932	0.215951
GOTERM_CC_DIRECT	GO:0042629~mast cell granule	3	1.63934	0.0170809	KIT, CXCR2, RASGRP1	176	21	18224	14.7922	0.95942	0.226932	0.215951
GOTERM_CC_DIRECT	GO:0031362~anchored component of external side of plasma membrane	3	1.63934	0.0186718	CA4, CD14, THY1	176	22	18224	14.1198	0.969977	0.23153	0.220327
GOTERM_CC_DIRECT	GO:0031225~anchored component of membrane	5	2.73224	0.0235716	NT5E, VNN2, CA4, CDH13, GFRA1	176	113	18224	4.58166	0.988166	0.27402	0.260761
GOTERM_CC_DIRECT	GO:0030175~filopodium	4	2.18579	0.0309159	FGD4, EPHA4, VCAM1, IQGAP2	176	71	18224	5.83355	0.997094	0.338256	0.321889
GOTERM_CC_DIRECT	GO:0005925~focal adhesion	9	4.91803	0.0353949	SLC9A3R2, MME, FAP, SYNPO2, ITGA2, ITGB3, CDH13, ITGB6, THY1	176	391	18224	2.3834	0.998773	0.347861	0.331029
GOTERM_CC_DIRECT	GO:0045177~apical part of cell	4	2.18579	0.0355342	VCAM1, FAP, CHL1, CA2	176	75	18224	5.52242	0.998805	0.347861	0.331029
GOTERM_CC_DIRECT	GO:0035867~alphav-beta3 integrin-IGF-1-IGF1R complex	2	1.0929	0.0378642	ITGB3, IGF1	176	4	18224	51.7727	0.999238	0.352137	0.335098
Category	Term	Count	%	PValue	Genes	List Total	Pop Hits	Pop Total	Fold Enrichment	Bonferroni	Benjamini	FDR
GOTERM_MF_DIRECT	GO:0005178~integrin binding	9	4.91803	1.04498e-05	ESM1, ECM2, VCAM1, SFRP2, FAP, ITGA2, IGF1, ITGB6, THY1	170	105	16881	8.51143	0.00395265	0.00230073	0.00225824
GOTERM_MF_DIRECT	GO:0004115~3',5'-cyclic-AMP phosphodiesterase activity	5	2.73224	1.21411e-05	PDE1A, PDE4D, PDE3A, PDE7B, PDE8B	170	15	16881	33.1	0.00459092	0.00230073	0.00225824
GOTERM_MF_DIRECT	GO:0005509~calcium ion binding	20	10.929	0.000105405	MACF1, RASEF, SULF1, MMP8, RASGRP1, LTBP1, ASPN, NKD1, TTN, PLCB4, ENPP2, S100A12, CDH13, HMCN1, S100A3, CD69, PLCB1, PAMR1, S100A9, S100A8	170	717	16881	2.76987	0.0391629	0.0133161	0.0130702
GOTERM_MF_DIRECT	GO:0008201~heparin binding	8	4.37158	0.00115162	POSTN, ECM2, CCDC80, CFH, OGN, SAA1, RSPO3, FGFR2	170	160	16881	4.965	0.353844	0.0815689	0.0800623
GOTERM_MF_DIRECT	GO:0008083~growth factor activity	8	4.37158	0.00123764	MACC1, PDGFD, OGN, PPBP, IGF1, INHBA, AREG, BMP6	170	162	16881	4.9037	0.374596	0.0815689	0.0800623
GOTERM_MF_DIRECT	GO:0008009~chemokine activity	5	2.73224	0.00144606	C5, CXCL9, CCL21, CCL5, PPBP	170	49	16881	10.1327	0.422158	0.0815689	0.0800623
GOTERM_MF_DIRECT	GO:0004114~3',5'-cyclic-nucleotide phosphodiesterase activity	4	2.18579	0.00150655	PDE1A, PDE4D, PDE7B, PDE8B	170	23	16881	17.2696	0.435273	0.0815689	0.0800623
GOTERM_MF_DIRECT	GO:0002020~protease binding	6	3.27869	0.00346509	FAP, CHL1, ITGB3, KIT, LCN2, TTN	170	101	16881	5.89901	0.731674	0.164159	0.161127
GOTERM_MF_DIRECT	GO:0005215~transporter activity	8	4.37158	0.00425176	FABP4, ABCB1, SLCO4A1, SLCO2A1, AQP9, LCN2, ABCC9, ABCG2	170	202	16881	3.93267	0.80108	0.179046	0.175739
GOTERM_MF_DIRECT	GO:0050786~RAGE receptor binding	3	1.63934	0.0051642	S100A12, S100A9, S100A8	170	11	16881	27.0818	0.859466	0.18333	0.179944
GOTERM_MF_DIRECT	GO:0001618~virus receptor activity	5	2.73224	0.00532091	ACE2, CR1, ITGA2, ITGB3, ITGB6	170	70	16881	7.09286	0.867611	0.18333	0.179944
GOTERM_MF_DIRECT	GO:0004089~carbonate dehydratase activity	3	1.63934	0.00837776	CA1, CA2, CA4	170	14	16881	21.2786	0.958768	0.264598	0.259711
GOTERM_MF_DIRECT	GO:0004918~interleukin-8 receptor activity	2	1.0929	0.0199229	CXCR1, CXCR2	170	2	16881	99.3	0.999513	0.563494	0.553087
GOTERM_MF_DIRECT	GO:0050839~cell adhesion molecule binding	4	2.18579	0.0242314	POSTN, VCAM1, ITGB3, LILRB2	170	62	16881	6.40645	0.999908	0.563494	0.553087
GOTERM_MF_DIRECT	GO:0008270~zinc ion binding	20	10.929	0.0249955	CPB2, KDM5D, MME, NR1D2, MMP8, RASGRP1, PHEX, ACE2, CA1, CA2, QPCT, HLTF, CA4, ENPP2, RNF182, S100A12, S100A3, XAF1, S100A9, S100A8	170	1169	16881	1.69889	0.999932	0.563494	0.553087
GOTERM_MF_DIRECT	GO:0004222~metalloendopeptidase activity	5	2.73224	0.0269015	MME, FAP, TSHZ2, MMP8, PHEX	170	113	16881	4.39381	0.999968	0.563494	0.553087
GOTERM_MF_DIRECT	GO:0001968~fibronectin binding	3	1.63934	0.0276671	SFRP2, CCDC80, ITGB3	170	26	16881	11.4577	0.999976	0.563494	0.553087
GOTERM_MF_DIRECT	GO:0004435~phosphatidylinositol phospholipase C activity	3	1.63934	0.0296871	PLCB4, CCL5, PLCB1	170	27	16881	11.0333	0.999989	0.563494	0.553087
GOTERM_MF_DIRECT	GO:0042056~chemoattractant activity	3	1.63934	0.0296871	CCL5, SAA1, SAA2	170	27	16881	11.0333	0.999989	0.563494	0.553087
GOTERM_MF_DIRECT	GO:0019959~interleukin-8 binding	2	1.0929	0.0297358	CXCR1, CXCR2	170	3	16881	66.2	0.999989	0.563494	0.553087
GOTERM_MF_DIRECT	GO:0017147~Wnt-protein binding	3	1.63934	0.0383233	SFRP4, SFRP2, WIF1	170	31	16881	9.60968	1	0.679635	0.667083
GOTERM_MF_DIRECT	GO:0035662~Toll-like receptor 4 binding	2	1.0929	0.0394511	S100A9, S100A8	170	4	16881	49.65	1	0.679635	0.667083
GOTERM_MF_DIRECT	GO:0005516~calmodulin binding	6	3.27869	0.0416437	RGS1, PDE1A, IQGAP2, PLCB1, GEM, TTN	170	189	16881	3.15238	1	0.686215	0.673541
GOTERM_MF_DIRECT	GO:0004713~protein tyrosine kinase activity	5	2.73224	0.044749	EPHA4, WEE1, KIT, FGFR2, TTN	170	133	16881	3.73308	1	0.706661	0.69361
GOTERM_MF_DIRECT	GO:0050544~arachidonic acid binding	2	1.0929	0.0490697	S100A9, S100A8	170	5	16881	39.72	1	0.715285	0.702074
GOTERM_MF_DIRECT	GO:0008559~xenobiotic-transporting ATPase activity	2	1.0929	0.0490697	ABCB1, ABCG2	170	5	16881	39.72	1	0.715285	0.702074
