# Supplementary material for: Screening of key biomarkers and immune infiltration in Pulmonary Arterial Hypertension via integrated bioinformatics analysis
Source: Bioengineered. 2021 Jul 7;12(1):2576–91. doi: 10.1080/21655979.2021.1936816 (PMC8806790; doi:10.1080/21655979.2021.1936816)
Supplement: Supplemental Material [file KBIE_A_1936816_SM8430.zip › supplementary/Table S2.xlsx]

## Sheet: Sheet1
Category	Term	Count	%	PValue	Genes	List Total	Pop Hits	Pop Total	Fold Enrichment	Bonferroni	Benjamini	FDR
KEGG_PATHWAY	hsa04640:Hematopoietic cell lineage	9	4.91803	1.33344e-05	CSF3R, CR1, ITGAM, MME, ITGA2, ITGB3, IL1R2, KIT, CD14	89	87	6879	7.99574	0.00189171	0.00189349	0.00182682
KEGG_PATHWAY	hsa05143:African trypanosomiasis	5	2.73224	0.000770804	PLCB4, VCAM1, HBB, PLCB1, IDO1	89	33	6879	11.7109	0.103715	0.0547271	0.0528001
KEGG_PATHWAY	hsa04015:Rap1 signaling pathway	9	4.91803	0.00522447	ITGAM, PLCB4, ANGPT2, PDGFD, ITGB3, KIT, IGF1, PLCB1, FGFR2	89	210	6879	3.31252	0.524705	0.247292	0.238584
KEGG_PATHWAY	hsa04924:Renin secretion	5	2.73224	0.00886423	PLCB4, PDE1A, PDE3A, AGTR1, PLCB1	89	64	6879	6.03845	0.717572	0.269211	0.259732
KEGG_PATHWAY	hsa04062:Chemokine signaling pathway	8	4.37158	0.00947927	CXCL9, PLCB4, CXCR1, CCL21, CCL5, CXCR2, PPBP, PLCB1	89	186	6879	3.32439	0.741401	0.269211	0.259732
KEGG_PATHWAY	hsa04060:Cytokine-cytokine receptor interaction	9	4.91803	0.0121696	CXCL9, CSF3R, CXCR1, CCL21, CCL5, IL1R2, CXCR2, PPBP, INHBA	89	243	6879	2.86267	0.824248	0.288014	0.277872
KEGG_PATHWAY	hsa05410:Hypertrophic cardiomyopathy (HCM)	5	2.73224	0.0173958	ITGA2, ITGB3, IGF1, ITGB6, TTN	89	78	6879	4.95462	0.917251	0.344809	0.332668
KEGG_PATHWAY	hsa00910:Nitrogen metabolism	3	1.63934	0.0194259	CA1, CA2, CA4	89	17	6879	13.6398	0.938309	0.344809	0.332668
KEGG_PATHWAY	hsa05414:Dilated cardiomyopathy	5	2.73224	0.0222178	ITGA2, ITGB3, IGF1, ITGB6, TTN	89	84	6879	4.60072	0.958849	0.350548	0.338205
KEGG_PATHWAY	hsa05032:Morphine addiction	5	2.73224	0.028786	PDE1A, PDE4D, PDE3A, PDE7B, PDE8B	89	91	6879	4.24682	0.984198	0.405648	0.391365
KEGG_PATHWAY	hsa04310:Wnt signaling pathway	6	3.27869	0.0314234	SFRP4, PLCB4, SFRP2, WIF1, PLCB1, NKD1	89	138	6879	3.36053	0.98926	0.405648	0.391365
KEGG_PATHWAY	hsa04614:Renin-angiotensin system	3	1.63934	0.0343966	ACE2, MME, AGTR1	89	23	6879	10.0816	0.993059	0.407026	0.392694
KEGG_PATHWAY	hsa05146:Amoebiasis	5	2.73224	0.0463962	ITGAM, PLCB4, IL1R2, CD14, PLCB1	89	106	6879	3.64586	0.998824	0.484149	0.467102
