# Supplementary material for: Screening of key biomarkers and immune infiltration in Pulmonary Arterial Hypertension via integrated bioinformatics analysis
Source: Bioengineered. 2021 Jul 7;12(1):2576–91. doi: 10.1080/21655979.2021.1936816 (PMC8806790; doi:10.1080/21655979.2021.1936816)
Supplement: Supplemental Material [file KBIE_A_1936816_SM8430.zip › supplementary/Table S3.xlsx]

## Sheet: Sheet1
ONTOLOGY	ID	Description	GeneRatio	BgRatio	pvalue	p.adjust	qvalue	geneID	Count
BP	GO:0030593	neutrophil chemotaxis	7/15	104/18670	8.41094987676136e-13	3.57387010874902e-10	1.68112968931286e-10	S100A8/CSF3R/SAA1/S100A9/PPBP/CCL21/S100A12	7
BP	GO:0097529	myeloid leukocyte migration	8/15	210/18670	1.34836373092496e-12	3.57387010874902e-10	1.68112968931286e-10	S100A8/C5/CSF3R/SAA1/S100A9/PPBP/CCL21/S100A12	8
BP	GO:1990266	neutrophil migration	7/15	118/18670	2.07647108158787e-12	3.57387010874902e-10	1.68112968931286e-10	S100A8/CSF3R/SAA1/S100A9/PPBP/CCL21/S100A12	7
BP	GO:0030595	leukocyte chemotaxis	8/15	224/18670	2.26827307044004e-12	3.57387010874902e-10	1.68112968931286e-10	S100A8/C5/CSF3R/SAA1/S100A9/PPBP/CCL21/S100A12	8
BP	GO:0071621	granulocyte chemotaxis	7/15	123/18670	2.79208602246017e-12	3.57387010874902e-10	1.68112968931286e-10	S100A8/CSF3R/SAA1/S100A9/PPBP/CCL21/S100A12	7
BP	GO:0097530	granulocyte migration	7/15	141/18670	7.37851207517121e-12	7.87041288018262e-10	3.70220079561222e-10	S100A8/CSF3R/SAA1/S100A9/PPBP/CCL21/S100A12	7
BP	GO:0060326	cell chemotaxis	8/15	304/18670	2.62755152497142e-11	2.24977047296259e-09	1.05828018958437e-09	S100A8/C5/CSF3R/SAA1/S100A9/PPBP/CCL21/S100A12	8
BP	GO:0050900	leukocyte migration	9/15	499/18670	2.81221309120323e-11	2.24977047296259e-09	1.05828018958437e-09	S100A8/ITGAM/C5/CSF3R/SAA1/S100A9/PPBP/CCL21/S100A12	9
BP	GO:0043312	neutrophil degranulation	8/15	485/18670	1.07389401516319e-09	7.16918387897147e-08	3.37234636412145e-08	S100A8/CD14/ITGAM/MNDA/S100A9/PPBP/S100A12/LILRB2	8
BP	GO:0002283	neutrophil activation involved in immune response	8/15	488/18670	1.12745191987689e-09	7.16918387897147e-08	3.37234636412145e-08	S100A8/CD14/ITGAM/MNDA/S100A9/PPBP/S100A12/LILRB2	8
BP	GO:0042119	neutrophil activation	8/15	498/18670	1.32312218017056e-09	7.16918387897147e-08	3.37234636412145e-08	S100A8/CD14/ITGAM/MNDA/S100A9/PPBP/S100A12/LILRB2	8
BP	GO:0002446	neutrophil mediated immunity	8/15	499/18670	1.34422197730715e-09	7.16918387897147e-08	3.37234636412145e-08	S100A8/CD14/ITGAM/MNDA/S100A9/PPBP/S100A12/LILRB2	8
BP	GO:0002224	toll-like receptor signaling pathway	5/15	146/18670	7.6977673972206e-08	3.78967010324706e-06	1.7826408709353e-06	S100A8/CD14/ITGAM/S100A9/TLR8	5
BP	GO:0002218	activation of innate immune response	6/15	319/18670	1.04365736431326e-07	4.77100509400348e-06	2.24425568566611e-06	S100A8/CD14/ITGAM/MNDA/S100A9/TLR8	6
BP	GO:0045089	positive regulation of innate immune response	6/15	381/18670	2.97470138543588e-07	1.26920592445264e-05	5.97027786831342e-06	S100A8/CD14/ITGAM/MNDA/S100A9/TLR8	6
BP	GO:0002221	pattern recognition receptor signaling pathway	5/15	197/18670	3.42631660675373e-07	1.37052664270149e-05	6.44688519428663e-06	S100A8/CD14/ITGAM/S100A9/TLR8	5
BP	GO:0051047	positive regulation of secretion	6/15	428/18670	5.88684927596369e-07	2.21622560977457e-05	1.04250086249264e-05	S100A8/CD14/ITGAM/C5/SAA1/TLR8	6
BP	GO:0045088	regulation of innate immune response	6/15	452/18670	8.09999485108759e-07	2.87999816927559e-05	1.35473598094213e-05	S100A8/CD14/ITGAM/MNDA/S100A9/TLR8	6
BP	GO:0050663	cytokine secretion	5/15	240/18670	9.10247641083326e-07	3.02061697139703e-05	1.4208823253611e-05	CD14/C5/SAA1/S100A12/TLR8	5
BP	GO:0001819	positive regulation of cytokine production	6/15	464/18670	9.43942803561571e-07	3.02061697139703e-05	1.4208823253611e-05	CD14/C5/SAA1/MNDA/TLR8/LILRB2	6
BP	GO:0002793	positive regulation of peptide secretion	5/15	288/18670	2.23217218010206e-06	6.51815549862561e-05	3.06610604047191e-05	S100A8/CD14/C5/SAA1/TLR8	5
BP	GO:0019730	antimicrobial humoral response	4/15	122/18670	2.24061595265255e-06	6.51815549862561e-05	3.06610604047191e-05	S100A8/S100A9/PPBP/S100A12	4
BP	GO:0002758	innate immune response-activating signal transduction	5/15	298/18670	2.63876022462965e-06	7.34263714679554e-05	3.45393786839396e-05	S100A8/CD14/ITGAM/S100A9/TLR8	5
BP	GO:0050715	positive regulation of cytokine secretion	4/15	139/18670	3.76838247546928e-06	0.000100490199345847	4.72700608765006e-05	CD14/C5/SAA1/TLR8	4
BP	GO:0050832	defense response to fungus	3/15	40/18670	4.07198070215578e-06	0.000104242705975188	4.90352202449075e-05	S100A8/S100A9/S100A12	3
BP	GO:0006959	humoral immune response	5/15	356/18670	6.28921657759673e-06	0.000154811484986996	7.28225077405937e-05	S100A8/C5/S100A9/PPBP/S100A12	5
BP	GO:0009620	response to fungus	3/15	52/18670	9.0557963516541e-06	0.00021465591352069	0.000100973011952167	S100A8/S100A9/S100A12	3
BP	GO:1903532	positive regulation of secretion by cell	5/15	399/18670	1.09419298345456e-05	0.000250101253361043	0.000117646313258648	CD14/ITGAM/C5/SAA1/TLR8	5
BP	GO:0032732	positive regulation of interleukin-1 production	3/15	59/18670	1.32761182014993e-05	0.000292370698507635	0.000137529637784841	SAA1/MNDA/TLR8	3
BP	GO:0051222	positive regulation of protein transport	5/15	418/18670	1.37048764925454e-05	0.000292370698507635	0.000137529637784841	CD14/ITGAM/C5/SAA1/TLR8	5
BP	GO:0050707	regulation of cytokine secretion	4/15	210/18670	1.92663396939704e-05	0.000397756690456163	0.000187102653734313	CD14/C5/SAA1/TLR8	4
BP	GO:1904951	positive regulation of establishment of protein localization	5/15	456/18670	2.08552064081279e-05	0.000417104128162559	0.000196203586602783	CD14/ITGAM/C5/SAA1/TLR8	5
BP	GO:0002683	negative regulation of immune system process	5/15	463/18670	2.24420300491108e-05	0.000435239370649421	0.000204734309219958	CD14/C5/MNDA/CCL21/LILRB2	5
BP	GO:0061844	antimicrobial humoral immune response mediated by antimicrobial peptide	3/15	73/18670	2.52287590722753e-05	0.000474894288419299	0.000223387773828815	S100A9/PPBP/S100A12	3
BP	GO:0050727	regulation of inflammatory response	5/15	485/18670	2.80518214024669e-05	0.000512947591359395	0.000241287847251295	S100A8/C5/SAA1/S100A9/S100A12	5
BP	GO:0002791	regulation of peptide secretion	5/15	500/18670	3.24650868798767e-05	0.000577157100086697	0.000271491662211835	S100A8/CD14/C5/SAA1/TLR8	5
BP	GO:0070486	leukocyte aggregation	2/15	12/18670	3.9580504723184e-05	0.000684635757373993	0.000322049056922635	S100A8/S100A9	2
BP	GO:0032602	chemokine production	3/15	89/18670	4.57109643250602e-05	0.000769868872843119	0.000362142265843967	S100A8/C5/S100A9	3
BP	GO:0050714	positive regulation of protein secretion	4/15	268/18670	5.00295552487886e-05	0.000812169924392634	0.000382040457855746	CD14/C5/SAA1/TLR8	4
BP	GO:0007249	I-kappaB kinase/NF-kappaB signaling	4/15	269/18670	5.07606202745397e-05	0.000812169924392634	0.000382040457855746	CD14/CCL21/S100A12/TLR8	4
BP	GO:0002523	leukocyte migration involved in inflammatory response	2/15	14/18670	5.45224700373144e-05	0.000851082459119054	0.000400344709388239	S100A8/S100A9	2
BP	GO:0017014	protein nitrosylation	2/15	15/18670	6.28813422662089e-05	0.000935908350008691	0.000440246362010667	S100A8/S100A9	2
BP	GO:0018119	peptidyl-cysteine S-nitrosylation	2/15	15/18670	6.28813422662089e-05	0.000935908350008691	0.000440246362010667	S100A8/S100A9	2
BP	GO:0032652	regulation of interleukin-1 production	3/15	103/18670	7.07053474136792e-05	0.00102159695257326	0.000480553829664396	SAA1/MNDA/TLR8	3
BP	GO:0051238	sequestering of metal ion	2/15	16/18670	7.18310357278075e-05	0.00102159695257326	0.000480553829664396	S100A8/S100A9	2
BP	GO:0006898	receptor-mediated endocytosis	4/15	316/18670	9.48472964571104e-05	0.00131961455940327	0.000620739743403514	CD14/ITGAM/SAA1/CCL21	4
BP	GO:0032612	interleukin-1 production	3/15	115/18670	9.81428387977504e-05	0.00133641312405447	0.00062864169980194	SAA1/MNDA/TLR8	3
BP	GO:0032103	positive regulation of response to external stimulus	4/15	323/18670	0.000103233837544775	0.00137645116726366	0.000647475384600999	S100A8/S100A9/CCL21/S100A12	4
BP	GO:0032496	response to lipopolysaccharide	4/15	330/18670	0.000112148944802518	0.00142458323702012	0.000670116456887756	S100A8/CD14/PPBP/LILRB2	4
BP	GO:0042742	defense response to bacterium	4/15	330/18670	0.000112148944802518	0.00142458323702012	0.000670116456887756	S100A8/S100A9/PPBP/S100A12	4
BP	GO:0002577	regulation of antigen processing and presentation	2/15	20/18670	0.000113521476700041	0.00142458323702012	0.000670116456887756	CCL21/LILRB2	2
BP	GO:0007159	leukocyte cell-cell adhesion	4/15	337/18670	0.000121612735620733	0.00149677213071671	0.000704073732541084	S100A8/S100A9/CCL21/LILRB2	4
BP	GO:0002237	response to molecule of bacterial origin	4/15	343/18670	0.000130176692737414	0.00157194496890463	0.000739434639978163	S100A8/CD14/PPBP/LILRB2	4
BP	GO:0051092	positive regulation of NF-kappaB transcription factor activity	3/15	149/18670	0.000211257668427834	0.00250379458877432	0.00117777179669319	S100A8/S100A9/S100A12	3
BP	GO:0050729	positive regulation of inflammatory response	3/15	153/18670	0.000228412629304461	0.00265789241372463	0.00125025860250863	S100A8/S100A9/S100A12	3
BP	GO:0034142	toll-like receptor 4 signaling pathway	2/15	35/18670	0.000353034968709696	0.00403468535668224	0.00189789475659724	CD14/ITGAM	2
BP	GO:0002755	MyD88-dependent toll-like receptor signaling pathway	2/15	36/18670	0.000373628296825276	0.00412279499945132	0.00193934106882085	CD14/TLR8	2
BP	GO:0006882	cellular zinc ion homeostasis	2/15	36/18670	0.000373628296825276	0.00412279499945132	0.00193934106882085	S100A8/S100A9	2
BP	GO:0048246	macrophage chemotaxis	2/15	38/18670	0.000416534952057291	0.00437020277568305	0.00205572038461407	C5/SAA1	2
BP	GO:0050716	positive regulation of interleukin-1 secretion	2/15	38/18670	0.000416534952057291	0.00437020277568305	0.00205572038461407	SAA1/TLR8	2
BP	GO:0055069	zinc ion homeostasis	2/15	38/18670	0.000416534952057291	0.00437020277568305	0.00205572038461407	S100A8/S100A9	2
BP	GO:0050708	regulation of protein secretion	4/15	472/18670	0.000441097228600473	0.00455326171458553	0.00214183034600569	CD14/C5/SAA1/TLR8	4
BP	GO:0072503	cellular divalent inorganic cation homeostasis	4/15	493/18670	0.000520043342391812	0.00528297998620253	0.00248508598035185	S100A8/SAA1/S100A9/CCL21	4
BP	GO:0071222	cellular response to lipopolysaccharide	3/15	205/18670	0.000538490531035358	0.00538490531035358	0.00253303111638343	CD14/PPBP/LILRB2	3
BP	GO:0071219	cellular response to molecule of bacterial origin	3/15	212/18670	0.000593836016074847	0.00584700077366004	0.0027503983902414	CD14/PPBP/LILRB2	3
BP	GO:0018198	peptidyl-cysteine modification	2/15	47/18670	0.000637834658470865	0.00617050770490162	0.00290257434802938	S100A8/S100A9	2
BP	GO:0002526	acute inflammatory response	3/15	220/18670	0.000661413637358613	0.00617050770490162	0.00290257434802938	S100A8/C5/SAA1	3
BP	GO:0001774	microglial cell activation	2/15	48/18670	0.000665257861934706	0.00617050770490162	0.00290257434802938	ITGAM/TLR8	2
BP	GO:0002269	leukocyte activation involved in inflammatory response	2/15	48/18670	0.000665257861934706	0.00617050770490162	0.00290257434802938	ITGAM/TLR8	2
BP	GO:0002686	negative regulation of leukocyte migration	2/15	49/18670	0.000693244986379613	0.00624896889130918	0.00293948207716189	C5/CCL21	2
BP	GO:0032757	positive regulation of interleukin-8 production	2/15	49/18670	0.000693244986379613	0.00624896889130918	0.00293948207716189	CD14/TLR8	2
BP	GO:0032731	positive regulation of interleukin-1 beta production	2/15	52/18670	0.000780581871689223	0.00674025492610312	0.00317058044221298	MNDA/TLR8	2
BP	GO:0097305	response to alcohol	3/15	233/18670	0.000781406454001109	0.00674025492610312	0.00317058044221298	S100A8/CD14/CCL21	3
BP	GO:0006968	cellular defense response	2/15	53/18670	0.000810816670043031	0.00674025492610312	0.00317058044221298	MNDA/LILRB2	2
BP	GO:0050704	regulation of interleukin-1 secretion	2/15	53/18670	0.000810816670043031	0.00674025492610312	0.00317058044221298	SAA1/TLR8	2
BP	GO:1905517	macrophage migration	2/15	53/18670	0.000810816670043031	0.00674025492610312	0.00317058044221298	C5/SAA1	2
BP	GO:0071216	cellular response to biotic stimulus	3/15	236/18670	0.000810936920796782	0.00674025492610312	0.00317058044221298	CD14/PPBP/LILRB2	3
BP	GO:0061900	glial cell activation	2/15	58/18670	0.000970373513698723	0.00796203908675876	0.00374530128094244	ITGAM/TLR8	2
BP	GO:0043406	positive regulation of MAP kinase activity	3/15	258/18670	0.00104945882476638	0.00846881119968778	0.00398368421564261	C5/SAA1/S100A12	3
BP	GO:0050701	interleukin-1 secretion	2/15	61/18670	0.00107278524724516	0.00846881119968778	0.00398368421564261	SAA1/TLR8	2
BP	GO:2001244	positive regulation of intrinsic apoptotic signaling pathway	2/15	61/18670	0.00107278524724516	0.00846881119968778	0.00398368421564261	S100A8/S100A9	2
BP	GO:0051091	positive regulation of DNA-binding transcription factor activity	3/15	261/18670	0.00108506643496	0.00846881119968778	0.00398368421564261	S100A8/S100A9/S100A12	3
BP	GO:0048247	lymphocyte chemotaxis	2/15	64/18670	0.00118017901166576	0.00910017551163957	0.00428067466501467	SAA1/CCL21	2
BP	GO:0002548	monocyte chemotaxis	2/15	65/18670	0.00121708035834564	0.00916389916872009	0.00431064993791768	CCL21/S100A12	2
BP	GO:0032729	positive regulation of interferon-gamma production	2/15	65/18670	0.00121708035834564	0.00916389916872009	0.00431064993791768	CD14/TLR8	2
BP	GO:0032945	negative regulation of mononuclear cell proliferation	2/15	73/18670	0.00153203925331827	0.0112701738175137	0.00530143044705414	MNDA/LILRB2	2
BP	GO:0050672	negative regulation of lymphocyte proliferation	2/15	73/18670	0.00153203925331827	0.0112701738175137	0.00530143044705414	MNDA/LILRB2	2
BP	GO:0032677	regulation of interleukin-8 production	2/15	74/18670	0.00157386584157484	0.0114462970296352	0.00538427787907181	CD14/TLR8	2
BP	GO:0150076	neuroinflammatory response	2/15	75/18670	0.0016162357563218	0.0116223694836624	0.00546710143474907	ITGAM/TLR8	2
BP	GO:0032481	positive regulation of type I interferon production	2/15	77/18670	0.00170260243922143	0.0121073951233524	0.00569525494289273	CD14/TLR8	2
BP	GO:0070664	negative regulation of leukocyte proliferation	2/15	78/18670	0.00174659764625036	0.0122837636659366	0.00577821777706886	MNDA/LILRB2	2
BP	GO:0032637	interleukin-8 production	2/15	82/18670	0.00192797273403362	0.0134119842367556	0.00630892679557912	CD14/TLR8	2
BP	GO:0006919	activation of cysteine-type endopeptidase activity involved in apoptotic process	2/15	86/18670	0.00211794134397562	0.0144772560739313	0.00681002506109268	S100A8/S100A9	2
BP	GO:0051235	maintenance of location	3/15	330/18670	0.00212634698585866	0.0144772560739313	0.00681002506109268	S100A8/S100A9/CCL21	3
BP	GO:0071902	positive regulation of protein serine/threonine kinase activity	3/15	334/18670	0.0022005885268542	0.0147742181509948	0.00694971445918507	C5/SAA1/S100A12	3
BP	GO:0070098	chemokine-mediated signaling pathway	2/15	88/18670	0.00221613272264922	0.0147742181509948	0.00694971445918507	PPBP/CCL21	2
BP	GO:0043405	regulation of MAP kinase activity	3/15	337/18670	0.00225732312963829	0.0148936783811186	0.00700590792269725	C5/SAA1/S100A12	3
BP	GO:0032651	regulation of interleukin-1 beta production	2/15	90/18670	0.00231645390958779	0.0149750555771332	0.00704418732740148	MNDA/TLR8	2
BP	GO:0071674	mononuclear cell migration	2/15	90/18670	0.00231645390958779	0.0149750555771332	0.00704418732740148	CCL21/S100A12	2
BP	GO:0042116	macrophage activation	2/15	95/18670	0.00257653435653318	0.0164898198818124	0.00775672448387885	ITGAM/TLR8	2
BP	GO:0032755	positive regulation of interleukin-6 production	2/15	96/18670	0.00263013472508077	0.0166662002381356	0.00783969287517562	TLR8/LILRB2	2
BP	GO:1990868	response to chemokine	2/15	97/18670	0.00268426139807512	0.0166789057744474	0.00784566949258544	PPBP/CCL21	2
BP	GO:1990869	cellular response to chemokine	2/15	97/18670	0.00268426139807512	0.0166789057744474	0.00784566949258544	PPBP/CCL21	2
BP	GO:0010038	response to metal ion	3/15	364/18670	0.00280945960064725	0.0172889821578292	0.00813264621239993	S100A8/CD14/AQP9	3
BP	GO:0032611	interleukin-1 beta production	2/15	101/18670	0.00290601584493431	0.0175457560448864	0.00825343129743013	MNDA/TLR8	2
BP	GO:0032649	regulation of interferon-gamma production	2/15	101/18670	0.00290601584493431	0.0175457560448864	0.00825343129743013	CD14/TLR8	2
BP	GO:0002696	positive regulation of leukocyte activation	3/15	380/18670	0.00317291276049025	0.0189781697823716	0.00892723118052349	ITGAM/CCL21/LILRB2	3
BP	GO:0046916	cellular transition metal ion homeostasis	2/15	108/18670	0.00331417262838854	0.0196395415015617	0.00923833695632672	S100A8/S100A9	2
BP	GO:0072676	lymphocyte migration	2/15	111/18670	0.00349686972686114	0.0204438622303366	0.00961668519387546	SAA1/CCL21	2
BP	GO:0050867	positive regulation of cell activation	3/15	394/18670	0.00351378882083911	0.0204438622303366	0.00961668519387546	ITGAM/CCL21/LILRB2	3
BP	GO:0032609	interferon-gamma production	2/15	113/18670	0.00362124358819002	0.0208792423102848	0.00982148569200897	CD14/TLR8	2
BP	GO:0002688	regulation of leukocyte chemotaxis	2/15	114/18670	0.00368420099602204	0.0210525771201259	0.00990302147426976	C5/CCL21	2
BP	GO:0045785	positive regulation of cell adhesion	3/15	403/18670	0.00374441844297166	0.0212073256947068	0.00997581438928641	SAA1/CCL21/LILRB2	3
BP	GO:0052548	regulation of endopeptidase activity	3/15	425/18670	0.00434689166557923	0.0244036023330764	0.0114793260974669	S100A8/C5/S100A9	3
BP	GO:0045471	response to ethanol	2/15	125/18670	0.00441040226232718	0.0245448473729513	0.0115457670208291	S100A8/CD14	2
BP	GO:0032479	regulation of type I interferon production	2/15	126/18670	0.00447946200218455	0.024714273115501	0.01162546399841	CD14/TLR8	2
BP	GO:0051090	regulation of DNA-binding transcription factor activity	3/15	432/18670	0.00455031332220743	0.0248906027881432	0.01170840854837	S100A8/S100A9/S100A12	3
BP	GO:0032606	type I interferon production	2/15	128/18670	0.00461909177099279	0.0250527011308084	0.0117846587556105	CD14/TLR8	2
BP	GO:1903038	negative regulation of leukocyte cell-cell adhesion	2/15	129/18670	0.00468966031511369	0.0252217025350652	0.0118641561266919	CCL21/LILRB2	2
BP	GO:0055076	transition metal ion homeostasis	2/15	131/18670	0.00483230101620737	0.0257722720864393	0.0121231411459238	S100A8/S100A9	2
BP	GO:0043280	positive regulation of cysteine-type endopeptidase activity involved in apoptotic process	2/15	132/18670	0.00490437169274232	0.0259404783748354	0.012202264498689	S100A8/S100A9	2
BP	GO:0052547	regulation of peptidase activity	3/15	452/18670	0.00516337477248864	0.0270865561835469	0.0127413734679185	S100A8/C5/S100A9	3
BP	GO:0051250	negative regulation of lymphocyte activation	2/15	146/18670	0.00596544550579222	0.0310397164529026	0.0146009192525167	MNDA/LILRB2	2
BP	GO:0008643	carbohydrate transport	2/15	148/18670	0.00612489763809695	0.0316123749063068	0.0148702947750062	AQP9/PPBP	2
BP	GO:2001056	positive regulation of cysteine-type endopeptidase activity	2/15	149/18670	0.00620535532475911	0.0317714192627667	0.0149451084032093	S100A8/S100A9	2
BP	GO:0051249	regulation of lymphocyte activation	3/15	485/18670	0.00628057859106369	0.0319013515736568	0.0150062278783978	MNDA/CCL21/LILRB2	3
BP	GO:0000187	activation of MAPK activity	2/15	152/18670	0.00644964614743843	0.0322482307371921	0.015169398011245	C5/SAA1	2
BP	GO:0032675	regulation of interleukin-6 production	2/15	152/18670	0.00644964614743843	0.0322482307371921	0.015169398011245	TLR8/LILRB2	2
BP	GO:0045807	positive regulation of endocytosis	2/15	153/18670	0.00653204659138721	0.0324070528564947	0.015244107100259	CD14/CCL21	2
BP	GO:0032635	interleukin-6 production	2/15	161/18670	0.00720860908326137	0.0354885370252867	0.0166936210349211	TLR8/LILRB2	2
BP	GO:0035821	modification of morphology or physiology of other organism	2/15	164/18670	0.00747022865669704	0.0363448173824389	0.0170964108081867	S100A9/S100A12	2
BP	GO:2001242	regulation of intrinsic apoptotic signaling pathway	2/15	165/18670	0.00755838805999251	0.0363448173824389	0.0170964108081867	S100A8/S100A9	2
BP	GO:0001906	cell killing	2/15	168/18670	0.00782571489158135	0.0363448173824389	0.0170964108081867	ITGAM/S100A12	2
BP	GO:0030307	positive regulation of cell growth	2/15	169/18670	0.0079157709962862	0.0363448173824389	0.0170964108081867	S100A8/S100A9	2
BP	GO:0001768	establishment of T cell polarity	1/15	10/18670	0.00800721757956857	0.0363448173824389	0.0170964108081867	CCL21	1
BP	GO:0070391	response to lipoteichoic acid	1/15	10/18670	0.00800721757956857	0.0363448173824389	0.0170964108081867	CD14	1
BP	GO:0071223	cellular response to lipoteichoic acid	1/15	10/18670	0.00800721757956857	0.0363448173824389	0.0170964108081867	CD14	1
BP	GO:0072531	pyrimidine-containing compound transmembrane transport	1/15	10/18670	0.00800721757956857	0.0363448173824389	0.0170964108081867	AQP9	1
BP	GO:0072610	interleukin-12 secretion	1/15	10/18670	0.00800721757956857	0.0363448173824389	0.0170964108081867	TLR8	1
BP	GO:0097048	dendritic cell apoptotic process	1/15	10/18670	0.00800721757956857	0.0363448173824389	0.0170964108081867	CCL21	1
BP	GO:2000668	regulation of dendritic cell apoptotic process	1/15	10/18670	0.00800721757956857	0.0363448173824389	0.0170964108081867	CCL21	1
BP	GO:0002695	negative regulation of leukocyte activation	2/15	175/18670	0.00846600297562792	0.0369869653740339	0.0173984738437067	MNDA/LILRB2	2
BP	GO:0010950	positive regulation of endopeptidase activity	2/15	178/18670	0.00874744832738347	0.0369869653740339	0.0173984738437067	S100A8/S100A9	2
BP	GO:0001767	establishment of lymphocyte polarity	1/15	11/18670	0.00880463943038845	0.0369869653740339	0.0173984738437067	CCL21	1
BP	GO:0002517	T cell tolerance induction	1/15	11/18670	0.00880463943038845	0.0369869653740339	0.0173984738437067	LILRB2	1
BP	GO:0002604	regulation of dendritic cell antigen processing and presentation	1/15	11/18670	0.00880463943038845	0.0369869653740339	0.0173984738437067	CCL21	1
BP	GO:0015791	polyol transport	1/15	11/18670	0.00880463943038845	0.0369869653740339	0.0173984738437067	AQP9	1
BP	GO:0045351	type I interferon biosynthetic process	1/15	11/18670	0.00880463943038845	0.0369869653740339	0.0173984738437067	TLR8	1
BP	GO:0046689	response to mercury ion	1/15	11/18670	0.00880463943038845	0.0369869653740339	0.0173984738437067	AQP9	1
BP	GO:0098883	synapse pruning	1/15	11/18670	0.00880463943038845	0.0369869653740339	0.0173984738437067	ITGAM	1
BP	GO:1902563	regulation of neutrophil activation	1/15	11/18670	0.00880463943038845	0.0369869653740339	0.0173984738437067	ITGAM	1
BP	GO:1904995	negative regulation of leukocyte adhesion to vascular endothelial cell	1/15	11/18670	0.00880463943038845	0.0369869653740339	0.0173984738437067	CCL21	1
BP	GO:2001235	positive regulation of apoptotic signaling pathway	2/15	179/18670	0.00884219640972998	0.0369869653740339	0.0173984738437067	S100A8/S100A9	2
BP	GO:0022408	negative regulation of cell-cell adhesion	2/15	181/18670	0.00903308778838651	0.0375401050945933	0.0176586678569962	CCL21/LILRB2	2
BP	GO:0043123	positive regulation of I-kappaB kinase/NF-kappaB signaling	2/15	183/18670	0.00922583475761265	0.0380937693217554	0.017919108595431	CCL21/S100A12	2
BP	GO:0002468	dendritic cell antigen processing and presentation	1/15	12/18670	0.00960146296908548	0.0384058518763419	0.0180659105865687	CCL21	1
BP	GO:0019755	one-carbon compound transport	1/15	12/18670	0.00960146296908548	0.0384058518763419	0.0180659105865687	AQP9	1
BP	GO:0045416	positive regulation of interleukin-8 biosynthetic process	1/15	12/18670	0.00960146296908548	0.0384058518763419	0.0180659105865687	TLR8	1
BP	GO:1905522	negative regulation of macrophage migration	1/15	12/18670	0.00960146296908548	0.0384058518763419	0.0180659105865687	C5	1
BP	GO:2001198	regulation of dendritic cell differentiation	1/15	12/18670	0.00960146296908548	0.0384058518763419	0.0180659105865687	LILRB2	1
BP	GO:0031274	positive regulation of pseudopodium assembly	1/15	13/18670	0.0103976886125337	0.041077288345812	0.0193225402416155	CCL21	1
BP	GO:0045078	positive regulation of interferon-gamma biosynthetic process	1/15	13/18670	0.0103976886125337	0.041077288345812	0.0193225402416155	TLR8	1
BP	GO:0002685	regulation of leukocyte migration	2/15	196/18670	0.0105235327449473	0.041319392372799	0.0194364247016785	C5/CCL21	2
BP	GO:0010952	positive regulation of peptidase activity	2/15	197/18670	0.0106265490866617	0.0414694598503871	0.0195070156533071	S100A8/S100A9	2
BP	GO:0050866	negative regulation of cell activation	2/15	199/18670	0.0108339392620292	0.0420225522890831	0.0197671874254569	MNDA/LILRB2	2
BP	GO:0050870	positive regulation of T cell activation	2/15	202/18670	0.0111484078826749	0.0421395455146982	0.0198222204230324	CCL21/LILRB2	2
BP	GO:0001771	immunological synapse formation	1/15	14/18670	0.0111933167773417	0.0421395455146982	0.0198222204230324	CCL21	1
BP	GO:0031272	regulation of pseudopodium assembly	1/15	14/18670	0.0111933167773417	0.0421395455146982	0.0198222204230324	CCL21	1
BP	GO:0045591	positive regulation of regulatory T cell differentiation	1/15	14/18670	0.0111933167773417	0.0421395455146982	0.0198222204230324	LILRB2	1
BP	GO:1900452	regulation of long-term synaptic depression	1/15	14/18670	0.0111933167773417	0.0421395455146982	0.0198222204230324	LILRB2	1
BP	GO:0050670	regulation of lymphocyte proliferation	2/15	208/18670	0.0117894569596795	0.0438431008177251	0.0206235638714957	MNDA/LILRB2	2
BP	GO:0032944	regulation of mononuclear cell proliferation	2/15	209/18670	0.0118978605063061	0.0438431008177251	0.0206235638714957	MNDA/LILRB2	2
BP	GO:0090197	positive regulation of chemokine secretion	1/15	15/18670	0.0119883478798467	0.0438431008177251	0.0206235638714957	C5	1
BP	GO:1905874	regulation of postsynaptic density organization	1/15	15/18670	0.0119883478798467	0.0438431008177251	0.0206235638714957	LILRB2	1
BP	GO:2000484	positive regulation of interleukin-8 secretion	1/15	15/18670	0.0119883478798467	0.0438431008177251	0.0206235638714957	CD14	1
BP	GO:0043281	regulation of cysteine-type endopeptidase activity involved in apoptotic process	2/15	215/18670	0.0125575916910208	0.0446042345135166	0.0209815971560292	S100A8/S100A9	2
BP	GO:0050920	regulation of chemotaxis	2/15	217/18670	0.0127810323479007	0.0446042345135166	0.0209815971560292	C5/CCL21	2
BP	GO:0002643	regulation of tolerance induction	1/15	16/18670	0.0127827823361211	0.0446042345135166	0.0209815971560292	LILRB2	1
BP	GO:0006957	complement activation, alternative pathway	1/15	16/18670	0.0127827823361211	0.0446042345135166	0.0209815971560292	C5	1
BP	GO:0010820	positive regulation of T cell chemotaxis	1/15	16/18670	0.0127827823361211	0.0446042345135166	0.0209815971560292	CCL21	1
BP	GO:0030889	negative regulation of B cell proliferation	1/15	16/18670	0.0127827823361211	0.0446042345135166	0.0209815971560292	MNDA	1
BP	GO:0031269	pseudopodium assembly	1/15	16/18670	0.0127827823361211	0.0446042345135166	0.0209815971560292	CCL21	1
BP	GO:0032695	negative regulation of interleukin-12 production	1/15	16/18670	0.0127827823361211	0.0446042345135166	0.0209815971560292	TLR8	1
BP	GO:0016064	immunoglobulin mediated immune response	2/15	218/18670	0.0128934115390634	0.0446042345135166	0.0209815971560292	C5/TLR8	2
BP	GO:1903039	positive regulation of leukocyte cell-cell adhesion	2/15	218/18670	0.0128934115390634	0.0446042345135166	0.0209815971560292	CCL21/LILRB2	2
BP	GO:0019724	B cell mediated immunity	2/15	221/18670	0.0132331764242821	0.0455335102770997	0.0214187235842936	C5/TLR8	2
BP	GO:0070663	regulation of leukocyte proliferation	2/15	222/18670	0.0133473048996931	0.0456806156994844	0.0214879212007443	MNDA/LILRB2	2
BP	GO:0010819	regulation of T cell chemotaxis	1/15	17/18670	0.0135766205619687	0.0457317745245263	0.021511986042787	CCL21	1
BP	GO:0031268	pseudopodium organization	1/15	17/18670	0.0135766205619687	0.0457317745245263	0.021511986042787	CCL21	1
BP	GO:0045072	regulation of interferon-gamma biosynthetic process	1/15	17/18670	0.0135766205619687	0.0457317745245263	0.021511986042787	TLR8	1
BP	GO:0019882	antigen processing and presentation	2/15	226/18670	0.0138081683552367	0.0462682081013166	0.0217643215739746	CCL21/LILRB2	2
BP	GO:0042095	interferon-gamma biosynthetic process	1/15	18/18670	0.014369862972925	0.047651359081202	0.0224149485151707	TLR8	1
BP	GO:0090196	regulation of chemokine secretion	1/15	18/18670	0.014369862972925	0.047651359081202	0.0224149485151707	C5	1
BP	GO:0043122	regulation of I-kappaB kinase/NF-kappaB signaling	2/15	237/18670	0.015111130855248	0.04852003194963	0.0228235676605168	CCL21/S100A12	2
BP	GO:0002544	chronic inflammatory response	1/15	19/18670	0.0151625099842594	0.04852003194963	0.0228235676605168	S100A8	1
BP	GO:0002689	negative regulation of leukocyte chemotaxis	1/15	19/18670	0.0151625099842594	0.04852003194963	0.0228235676605168	C5	1
BP	GO:0006833	water transport	1/15	19/18670	0.0151625099842594	0.04852003194963	0.0228235676605168	AQP9	1
BP	GO:0032026	response to magnesium ion	1/15	19/18670	0.0151625099842594	0.04852003194963	0.0228235676605168	CD14	1
BP	GO:0032930	positive regulation of superoxide anion generation	1/15	19/18670	0.0151625099842594	0.04852003194963	0.0228235676605168	ITGAM	1
BP	GO:0045414	regulation of interleukin-8 biosynthetic process	1/15	19/18670	0.0151625099842594	0.04852003194963	0.0228235676605168	TLR8	1
BP	GO:2000116	regulation of cysteine-type endopeptidase activity	2/15	239/18670	0.0153535916296229	0.0488870579251674	0.0229962147476939	S100A8/S100A9	2
BP	GO:0010560	positive regulation of glycoprotein biosynthetic process	1/15	20/18670	0.015954562010973	0.0490909600337631	0.0230921292264083	CCL21	1
BP	GO:0033630	positive regulation of cell adhesion mediated by integrin	1/15	20/18670	0.015954562010973	0.0490909600337631	0.0230921292264083	CCL21	1
BP	GO:0035458	cellular response to interferon-beta	1/15	20/18670	0.015954562010973	0.0490909600337631	0.0230921292264083	MNDA	1
BP	GO:0042053	regulation of dopamine metabolic process	1/15	20/18670	0.015954562010973	0.0490909600337631	0.0230921292264083	ITGAM	1
BP	GO:0042069	regulation of catecholamine metabolic process	1/15	20/18670	0.015954562010973	0.0490909600337631	0.0230921292264083	ITGAM	1
BP	GO:0042228	interleukin-8 biosynthetic process	1/15	20/18670	0.015954562010973	0.0490909600337631	0.0230921292264083	TLR8	1
BP	GO:0090195	chemokine secretion	1/15	20/18670	0.015954562010973	0.0490909600337631	0.0230921292264083	C5	1
CC	GO:0060205	cytoplasmic vesicle lumen	6/15	338/19717	1.06666949611429e-07	2.60510072650708e-06	1.08545863604462e-06	S100A8/SAA1/MNDA/S100A9/PPBP/S100A12	6
CC	GO:0031983	vesicle lumen	6/15	339/19717	1.08545863604462e-07	2.60510072650708e-06	1.08545863604462e-06	S100A8/SAA1/MNDA/S100A9/PPBP/S100A12	6
CC	GO:0034774	secretory granule lumen	5/15	321/19717	2.91196815629532e-06	4.65914905007251e-05	1.94131210419688e-05	S100A8/MNDA/S100A9/PPBP/S100A12	5
CC	GO:0009897	external side of plasma membrane	4/15	393/19717	0.00017825695518777	0.00213908346225324	0.000891284775938849	CD14/ITGAM/CSF3R/TLR8	4
CC	GO:0070820	tertiary granule	3/15	164/19717	0.000238862497198808	0.00229307997310856	0.000955449988795231	ITGAM/PPBP/LILRB2	3
CC	GO:0030667	secretory granule membrane	3/15	298/19717	0.00135904853144857	0.00943579384230408	0.0039315807676267	CD14/ITGAM/LILRB2	3
CC	GO:0070821	tertiary granule membrane	2/15	73/19717	0.00137605326866934	0.00943579384230408	0.0039315807676267	ITGAM/LILRB2	2
CC	GO:0031225	anchored component of membrane	2/15	170/19717	0.00720828054707887	0.0432496832824732	0.0180207013676972	VNN2/CD14	2
CC	GO:0101002	ficolin-1-rich granule	2/15	185/19717	0.00848457838474773	0.0452510847186545	0.0188546186327727	MNDA/LILRB2	2
MF	GO:0050786	RAGE receptor binding	3/15	11/17697	8.09568354929284e-08	5.66697848450499e-06	2.4713139255736e-06	S100A8/S100A9/S100A12	3
MF	GO:0008009	chemokine activity	3/15	49/17697	8.86654830242562e-06	0.000310329190584897	0.000135331526721233	C5/PPBP/CCL21	3
MF	GO:0042379	chemokine receptor binding	3/15	66/17697	2.18322314399176e-05	0.000509418733598076	0.000222152530441266	C5/PPBP/CCL21	3
MF	GO:0035325	Toll-like receptor binding	2/15	12/17697	4.4041392290448e-05	0.000770724365082839	0.000336105362216577	S100A8/S100A9	2
MF	GO:0036041	long-chain fatty acid binding	2/15	14/17697	6.06642816383098e-05	0.000849299942936337	0.000370371403686523	S100A8/S100A9	2
MF	GO:0001664	G protein-coupled receptor binding	4/15	280/17697	7.29661667785099e-05	0.000851271945749282	0.000371231374838033	C5/SAA1/PPBP/CCL21	4
MF	GO:0008329	signaling pattern recognition receptor activity	2/15	20/17697	0.000126290025992421	0.00122075949567094	0.000532361283826423	CD14/TLR8	2
MF	GO:0038187	pattern recognition receptor activity	2/15	21/17697	0.000139515370933821	0.00122075949567094	0.000532361283826423	CD14/TLR8	2
MF	GO:1901567	fatty acid derivative binding	2/15	28/17697	0.00025026830902917	0.0019465312924491	0.000848863270391335	S100A8/S100A9	2
MF	GO:0005504	fatty acid binding	2/15	34/17697	0.000370340363393955	0.00259238254375769	0.00113051268825523	S100A8/S100A9	2
MF	GO:0015144	carbohydrate transmembrane transporter activity	2/15	37/17697	0.000439010124033711	0.00279370078930543	0.00121830560736628	AQP9/PPBP	2
MF	GO:0048018	receptor ligand activity	4/15	482/17697	0.000584164828863273	0.00340762816836909	0.00148603333658201	C5/SAA1/PPBP/CCL21	4
MF	GO:0005125	cytokine activity	3/15	220/17697	0.000772157001995247	0.0041577684722821	0.00181316219092001	C5/PPBP/CCL21	3
MF	GO:0033293	monocarboxylic acid binding	2/15	64/17697	0.00131144955002132	0.00655724775010662	0.00285955165042243	S100A8/S100A9	2
MF	GO:0005126	cytokine receptor binding	3/15	286/17697	0.00164547246680805	0.0076788715117709	0.00334868080964445	C5/PPBP/CCL21	3
MF	GO:0042277	peptide binding	3/15	295/17697	0.00179805882789247	0.00786650737202957	0.00343050697426854	CD14/ITGAM/LILRB2	3
MF	GO:0001540	amyloid-beta binding	2/15	78/17697	0.00194017851671101	0.00798897036292768	0.00348391188759252	ITGAM/LILRB2	2
MF	GO:0033218	amide binding	3/15	356/17697	0.00306850157091418	0.0119330616646663	0.00520389155301236	CD14/ITGAM/LILRB2	3
MF	GO:0071723	lipopeptide binding	1/15	10/17697	0.00844589625249081	0.0311164598775977	0.0135695840067719	CD14	1
MF	GO:0015250	water channel activity	1/15	11/17697	0.00928681396359032	0.0325038488725661	0.0141746107865326	AQP9	1
MF	GO:0005372	water transmembrane transporter activity	1/15	12/17697	0.0101270660155266	0.033756886718422	0.014721048343372	AQP9	1
MF	GO:0031406	carboxylic acid binding	2/15	193/17697	0.0113165015049206	0.0360070502429291	0.01570232266233	S100A8/S100A9	2
MF	GO:0001846	opsonin binding	1/15	15/17697	0.0126438331078671	0.0370323728028846	0.0161494558087767	ITGAM	1
MF	GO:0043177	organic acid binding	2/15	205/17697	0.0126968135324176	0.0370323728028846	0.0161494558087767	S100A8/S100A9	2
MF	GO:0005355	glucose transmembrane transporter activity	1/15	20/17697	0.0168251773495022	0.0417585739887531	0.0182105059499825	PPBP	1
MF	GO:0008157	protein phosphatase 1 binding	1/15	20/17697	0.0168251773495022	0.0417585739887531	0.0182105059499825	LILRB2	1
MF	GO:0015149	hexose transmembrane transporter activity	1/15	20/17697	0.0168251773495022	0.0417585739887531	0.0182105059499825	PPBP	1
MF	GO:0042288	MHC class I protein binding	1/15	20/17697	0.0168251773495022	0.0417585739887531	0.0182105059499825	LILRB2	1
MF	GO:0001848	complement binding	1/15	21/17697	0.0176594604484304	0.0417585739887531	0.0182105059499825	ITGAM	1
MF	GO:0008017	microtubule binding	2/15	246/17697	0.017936125661571	0.0417585739887531	0.0182105059499825	S100A8/S100A9	2
MF	GO:0015145	monosaccharide transmembrane transporter activity	1/15	22/17697	0.0184930827664478	0.0417585739887531	0.0182105059499825	PPBP	1
MF	GO:0051119	sugar transmembrane transporter activity	1/15	24/17697	0.0201583470034423	0.0440963840700301	0.0192300020756522	PPBP	1
MF	GO:0023023	MHC protein complex binding	1/15	25/17697	0.0209899898934408	0.0445242209860866	0.0194165775728799	LILRB2	1
ID	Description	GeneRatio	BgRatio	pvalue	p.adjust	qvalue	geneID	Count
hsa04613	Neutrophil extracellular trap formation	4/12	190/8087	0.000126064695285815	0.00297219154588723	0.00147740515438839	3684/366/727/51311	4
hsa05133	Pertussis	3/12	76/8087	0.00016512175254929	0.00297219154588723	0.00147740515438839	929/3684/727	3
hsa04640	Hematopoietic cell lineage	3/12	99/8087	0.000361374075667839	0.00433648890801407	0.00215556466187834	929/3684/1441	3
hsa05134	Legionellosis	2/12	57/8087	0.00307884330044489	0.0275253265437166	0.0136821798609118	929/3684	2
hsa05221	Acute myeloid leukemia	2/12	67/8087	0.00423022429971346	0.0275253265437166	0.0136821798609118	929/3684	2
hsa04610	Complement and coagulation cascades	2/12	85/8087	0.00672976657325549	0.0275253265437166	0.0136821798609118	3684/727	2
hsa04657	IL-17 signaling pathway	2/12	94/8087	0.00817884102590152	0.0275253265437166	0.0136821798609118	6279/6280	2
hsa04060	Cytokine-cytokine receptor interaction	3/12	295/8087	0.00827347575215131	0.0275253265437166	0.0136821798609118	1441/5473/6366	3
hsa05150	Staphylococcus aureus infection	2/12	96/8087	0.0085184410287451	0.0275253265437166	0.0136821798609118	3684/727	2
hsa04061	Viral protein interaction with cytokine and cytokine receptor	2/12	100/8087	0.00921656684399452	0.0275253265437166	0.0136821798609118	5473/6366	2
hsa05146	Amoebiasis	2/12	102/8087	0.00957502485178387	0.0275253265437166	0.0136821798609118	929/3684	2
hsa04064	NF-kappa B signaling pathway	2/12	104/8087	0.00993970125189765	0.0275253265437166	0.0136821798609118	929/6366	2
hsa04620	Toll-like receptor signaling pathway	2/12	104/8087	0.00993970125189765	0.0275253265437166	0.0136821798609118	929/51311	2
